# Supplementary material for: T. indotineae: A New Emergent Fungal Pathogen Driven by Global Travel
Source: Mycoses. 2026 Mar 29;69(4):e70170. doi: 10.1111/myc.70170 (PMC13033971; doi:10.1111/myc.70170)
Supplement: Supplementary file 1 — Supporting Information: 1 Global reports included in this study, organized by country and continent. Supporting Information: 2. Global reports of Trichophyton indotineae infections indicating country of diagnosis, suspected country of origin, migration or travel history, and reference DOI. [file MYC-69-e70170-s001.xlsx]

## Sheet: Supplementary material 1
NUMBER OF CASES BY COUNTRY OF T. indotineae							GENERAL			ASIA			EUROPE			AMERICA			AFRICA			OCEANIA
N	YEAR	COUNTRY	NUMBER OF CASES	DOI			COUNTRY	CASES BY COUNTRY		COUNTRY	CASES		COUNTRY	CASES		COUNTRY	CASES		COUNTRY	CASES		COUNTRY	CASES
1	2025	ITALY	1	https://doi.org/10.1111/myc.70105			GERMANY	219		BANGLADESH	76		GERMANY	219		ARGENTINA	1		SOUTH AFRICA	1		NEW ZEALAND	85
2	2025	FRANCE	4	DOI: 10.2807/1560-7917.ES.2025.30.26.2500416			ARGENTINA	1		CAMBODIA	1		DENMARK	10		CANADA	55					AUSTRALIA	2
3	2025	ITALY	4	https://doi.org/10.3390/microbiolres16070148			AUSTRALIA	2		CHINA	34		SPAIN	20		BRAZIL	2					TOTAL	87
4	2025	SINGAPORE	24	https://doi.org/10.1093/mmy/myaf062			BANGLADESH	76		IRAN	239		FRANCE	29		UNITED STATES	35
5	2025	MALAYSIA	4	https://doi.org/10.3390/jof11070523			BELGIUM	1		IRAQ	70		GREECE	9		TOTAL	93
6	2025	FRANCE	1	DOI: 10.1093/ced/llaf089			BRAZIL	2		ISRAEL	6		HUNGARY	1
7	2025	THAILAND	5	https://doi.org/10.1016/j.mmcr.2025.100713			CAMBODIA	1		JAPAN	10		IRELAND	1
8	2025	BRAZIL	1	https://doi.org/10.1016/j.abd.2025.01.001			CANADA	55		KUWAIT	1		ITALY	22
9	2025	BRAZIL	1	DOI: 10.3201/eid3105.250048			CHINA	34		MALAYSIA	4		UNITED KINGDOM	158
10	2025	HUNGARY	1	https://doi.org/10.3390/jof11040248			DENMARK	10		SINGAPORE	27		CZECH REPUBLIC	7
11	2024	ITALY	1	https://doi.org/10.1002/jvc2.563			SPAIN	20		SRI LANK	5		RUSSIA	2
12	2024	JAPAN	1	https://doi-org.proxy.library.brocku.ca/10.1111/1346-8138.17501			UNITED STATES	35		THAILAND	5		SWEDEN	51
13	2025	NEW ZEALAND	85	DOI: 10.26635/6965.6815			FRANCE	29		TURKEY	2		SWITZERLAND	15
14	2025	ITALY	4	https://doi.org/10.3390/jcm14041280			GREECE	9		VIETNAM	8		BELGIUM	1
15	2024	SPAIN	4	10.1093/ced/llae417			HUNGARY	1		UNITED ARAB EMIRATES	1		TOTAL	545
16	2024	JAPAN	1	https://doi.org/10.3314/mmj.24-00020			IRAN	239		TOTAL	489
17	2025	SWEDEN	51	DOI: https://doi.org/10.2340/actadv.v105.42089			IRAQ	70
18	2024	CANADA	47	https://doi.org/10.1128/jcm.01535-24			IRELAND	1
19	2024	IRAN	132	https://doi.org/10.1111/myc.70013			ISRAEL	6
20	2024	DENMARK	3	https://doi.org/10.1111/myc.70011			ITALY	22
21	2025	UNITED KINGDOM	157	DOI: 10.3201/eid3101.240923			JAPAN	10
22	2024	JAPAN	1	DOI: 10.1111/1346-8138.17463			KUWAIT	1
23	2025	GERMANY	196	DOI https://doi.org/10.1007/s00105-025-05553-6			MALAYSIA	4
24	2025	GERMANY	1	DOI https://doi.org/10.1007/s00105-025-05543-8			NEW ZEALAND	85
25	2025	SPAIN	14	DOI: 10.1111/jdv.20836			UNITED KINGDOM	158
26	2025	CHINA	18	https://doi.org/10.1111/jdv.20752			CZECH REPUBLIC	7
27	2025	UNITED STATES	1	DOI: 10.1111/pde.15933			RUSSIA	2
28	2024	IRELAND	1	https://doi.org/10.1093/ced/llae264			SINGAPORE	27
29	2024	UNITED STATES	1	DOI: 10.1056/NEJMicm2409010			SOUTH AFRICA	1
30	2024	BANGLADESH	76	https://doi.org/10.3390/jof10110768			SRI LANKA	5
31	2024	ISRAEL	6	DOI: 10.1111/myc.13812			SWEDEN	51
32	2024	SINGAPORE	1	DOI: 10.1016/j.pathol.2024.04.003			SWITZERLAND	15
33	2024	IRAN	53	DOI: 10.1111/ijd.17145			THAILAND	5
34	2024	ITALY	7	https://doi.org/10.3390/jcm13185493			TURKEY	2
35	2024	SRI LANKA	5	doi: 10.4269/ajtmh.24-0027			UNITED ARAB EMIRATES	1
36	2024	IRAN	4	https://doi-org.proxy.library.brocku.ca/10.1016/j.mycmed.2024.101495			VIETNAM	8
37	2024	AUSTRALIA	2	DOI: 10.5694/mja2.52386			TOTAL	1215
38	2024	VIETNAM	7	https://doi.org/10.1093/mmy/myae088
39	2024	IRAN	40	http://dx.doi.org.proxy.library.brocku.ca/10.1007/s11046-024-00855-0
40	2024	UNITED STATES	11	DOI: 10.1001/jamadermatol.2024.1126
41	2024	IRAN	4	DOI: 10.1111/ddg.15440
42	2023	SPAIN	1	DOI: 10.1111/jdv.19672
43	2024	UNITED STATES	1	doi:10.12788/cutis.1050
44	2024	UNITED KINGDOM	1	https://doi.org/10.1093/ced/llae042
45	2024	CAMBODIA	1	https://doi.org/10.1111/myc.13718
46	2024	UNITED STATES	1	DOI: 10.3201/eid3004.240115
47	2024	CHINA	13	https://doi.org/10.1093/bjd/ljae009
48	2024	SINGAPORE	2	DOI: 10.1093/mmy/myae012
49	2024	CZECH REPUBLIC	7	https://doi.org/10.1111/myc.13708
50	2024	RUSSIA	2	10.17116/klinderma202423051581
51	2024	UNITED STATES	1	https://doi.org/10.1128/jcm.00234-24
52	2024	JAPAN	1	https://doi.org/10.3314/mmj.23-00014
53	2023	SPAIN	1	DOI: 10.1111/jdv.19404
54	2023	KUWAIT	1	https://doi.org/10.1016/j.mycmed.2023.101432
55	2023	UNITED STATES	1	doi:10.1001/jamadermatol.2023.2645
56	2022	IRAN	2	DOI https://doi.org/10.1007/s11046-022-00657-2
57	2023	ITALY	1	https://doi.org/10.3390/jof9090865
58	2023	ARGENTINA	1	DOI: 10.1016/j.mmcr.2023.08.004
59	2023	UNITED STATES	16	https://doi.org/10.1128/jcm.00562-23
60	2023	CHINA	1	DOI: 10.1007/s11046-023-00761-x
61	2023	ITALY	4	https://doi.org/10.1111/myc.13597
62	2023	SWITZERLAND	2	https://doi.org/10.3390/jof9070733
63	2023	UNITED STATES	2	oi: 10.15585/mmwr.mm7219a4
64	2023	TURKEY	2	DOI: 10.1007/s11046-023-00708-2
65	2023	CHINA	2	DOI: 10.3389/fimmu.2022.1113065
66	2023	JAPAN	2	https://doi.org/10.3314/mmj.22-00021
67	2022	CANADA	8	DOI: 10.1177/12034754221077891
68	2022	VIETNAM	1	DOI: 10.1016/j.mmcr.2022.05.004
69	2022	FRANCE	6	DOI: 10.3390/jof8030220
70	2022	DENMARK	7	https://doi.org/10.3390/jof8020150
71	2022	FRANCE	10	DOI: 10.3201/eid2801.210883
72	2021	FRANCE	7	DOI: 10.3201/eid2801.210810
73	2021	GREECE	9	doi.org/10.3390/jof7060419
74	2020	IRAN	4	https://doi.org/10.1111/ijd.15226
75	2021	SWITZERLAND	11	DOI: 10.1111/jdv.17106
76	2020	GERMANY	19	DOI: 10.3390/jof6040207
77	2024	IRAQ	52	https://doi.org/10.1038/s41598-024-63425-w
78	2021	IRAQ	18	DOI: 10.4274/jtad.galenos.2021.83007
79	2023	SOUTH AFRICA	1	https://www.phbsa.ac.za/wp-content/uploads/2023/12/PHBSA-Ringworm-Article-2023.pdf
80	2019	GERMANY	1	https://doi.org/10.1016/j.mmcr.2019.09.001
81	2022	FRANCE	1	https://doi.org/10.1016/j.ijantimicag.2022.106677
82	2019	SWITZERLAND	2	https://doi.org/10.1016/j.mycmed.2019.100903
83	2020	JAPAN	1	DOI: 10.1111/1346-8138.15243
84	2020	JAPAN	2	10.1007/s11046-020-00455-8
85	2020	JAPAN	1	https://doi.org/10.1111/1346-8138.15300
86	2023	UNITED ARAB EMIRATES	1	doi: 10.15570/actaapa.2024.4
87	2020	BELGIUM	1	doi:10.3390/jof6040195
88	2019	GERMANY	1	https://doi.org/10.1007/s00105-019-4431-7
89	2019	GERMANY	1	https://doi.org/10.1007/s00105-021-04857-7
Total number of reported cases			1215

## Sheet: Supplementary material 2
Country of diagnosis	Year	Country of origin	Migrant/traveler origin	DOI
UNITED KINGDOM	2017-2024	INDIA	IMPORTED INFECTIONS	DOI: 10.3201/eid3101.240923
		BANGLADESH
		UNITED ARAB EMIRATES
		NEPAL
		IRAN
		SRI LANKA
		PAKISTAN
		SOUTH AMERICA
UNITED KINGDOM	2023	Mexico, Belize, Guatemala, Honduras, Nicaragua and Brazil	IMPORTED INFECTIONS	https://doi.org/10.1093/ced/llae042
ITALY	2023	PAKISTAN	IMPORTED AND AUTOCHTHONOUS	https://doi.org/10.1111/myc.13597
		EGYPT
		ITALY
GERMANY	2019	INDIA	IMPORTED INFECTIONS	https://doi.org/10.1016/j.mmcr.2019.09.001
UNITED STATES	2023	BANGLADESH	IMPORTED AND AUTOCHTHONOUS	DOI: 10.15585/mmwr.mm7219a4
		UNITED STATES
IRELAND	2024	BANGLADESH	IMPORTED INFECTIONS	https://doi.org/10.1093/ced/llae264
AUSTRALIA	2024	AFGHANISTAN	IMPORTED INFECTIONS	DOI: 10.5694/mja2.52386
		SRI LANKA
SPAIN	2023	MOROCCO	IMPORTED INFECTIONS	DOI: 10.1111/jdv.19672
ITALY	2024	BANGLADESH	IMPORTED AND AUTOCHTHONOUS	https://doi.org/10.3390/jcm13185493
		PERU
		ITALY
		SRI LANKA
ITALY	2023	INDIA	IMPORTED INFECTIONS	DOI: 10.3390/jof9090865
BRAZIL	2024	Trips to France, Barcelona, Boston, Massachusetts; no trips to Asia	IMPORTED INFECTIONS	DOI: 10.3201/eid3105.250048
FRANCE	2018	INDIA	IMPORTED INFECTIONS	DOI: 10.3201/eid2801.210810
		BANGLADESH
		SRI LANKA
SPAIN	2025	INDIA	IMPORTED INFECTIONS	https://doi.org/10.1093/ced/llae417
		BANGLADESH
JAPAN	2024	PHILIPPINES	IMPORTED INFECTIONS	DOI: 10.3314/mmj.23-00014
ISRAEL	2024	INDIA	IMPORTED INFECTIONS	DOI: 10.1111/myc.13812
		ISRAEL
FRANCE	2022	BANGLADESH	IMPORTED INFECTIONS	DOI: 10.1016/j.ijantimicag.2022.106677
SWITZERLAND	2019	INDIA	IMPORTED INFECTIONS	DOI: 10.1016/j.mycmed.2019.100903
FRANCE	2017-2021	INDIA	IMPORTED INFECTIONS	DOI: 10.3201/eid2801.210883
		BANGLADESH
		MYANMAR
FRANCE	2025	PORTUGAL	IMPORTED AND AUTOCHTHONOUS	DOI: 10.2807/1560-7917.ES.2025.30.26.2500416
		FRANCE
FRANCE	2023	TURKEY, ITALY, GREECE, SPAIN, CYPRUS	IMPORTED INFECTIONS	https://doi.org/10.1093/ced/llaf089
CHINA	2023	INDIA	IMPORTED INFECTIONS	DOI: 10.3389/fimmu.2022.1113065
JAPAN	2020	INDIA	IMPORTED INFECTIONS	DOI: 10.1111/1346-8138.15243
JAPAN	2020	INDIA	IMPORTED INFECTIONS	DOI: 10.1007/s11046-020-00455-8
		NEPAL
JAPAN	2020	NEPAL	IMPORTED INFECTIONS	https://doi.org/10.1111/1346-8138.15300
ITALY	2024	NEPAL	IMPORTED INFECTIONS	https://doi.org/10.1002/jvc2.563
ARGENTINA	2023	MEXICO	IMPORTED INFECTIONS	https://doi.org/10.1016/j.mmcr.2023.08.004
JAPAN	2024	VIETNAM	IMPORTED INFECTIONS	DOI: 10.1111/1346-8138.17463
SWITZERLAND	2021	INDIA	IMPORTED INFECTIONS	DOI: 10.1111/jdv.17106
		BANGLADESH
		EUROPE
		UNKNOWN
FRANCE	2021	INDIA	IMPORTED INFECTIONS	https://doi.org/10.3390/jof8030220
GERMANY	2020	INDIA	IMPORTED INFECTIONS	DOI: 10.3390/jof6040207
		BANGLADESH
		PAKISTAN
		BAHRAIN
		IRAQ
		LIBYA
		UNKNOWN
JAPAN	2023	INDIA	IMPORTED INFECTIONS	DOI: 10.3314/mmj.24-00020
UNITED STATES	2024	BANGLADESH	IMPORTED INFECTIONS	DOI: 10.1111/pde.15933
UNITED ARAB EMIRATES	2023	EUROPE	IMPORTED INFECTIONS	doi: 10.15570/actaapa.2024.4
CANADA	2022	INDIA	IMPORTED INFECTIONS	DOI: 10.1177/12034754221077891
SPAIN	2025	BANGLADESH	IMPORTED INFECTIONS	DOI: 10.1111/jdv.20836
		PAKISTAN
		INDIA
		NEPAL
		UNKNOWN
SWITZERLAND	2021	AFGHANISTAN	IMPORTED INFECTIONS	https://doi.org/10.3390/jof9070733
		INDIA
BELGIUM	2020	AFRICAN and EUROPEAN PATIENTS	IMPORTED INFECTIONS	doi:10.3390/jof6040195
GREECE	2021	SYRIA	IMPORTED INFECTIONS	doi.org/10.3390/jof7060419
		IRAN
		GREECE
		UNKNOWN
UNITED STATES	2024	INDIA	IMPORTED INFECTIONS	DOI: 10.1128/jcm.00234-24
GERMANY	2019	BAHRAIN	IMPORTED INFECTIONS	https://doi.org/10.1007/s00105-019-4431-7
SINGAPORE	2024	INDIA	IMPORTED INFECTIONS	DOI: 10.1016/j.pathol.2024.04.003
SINGAPORE	2024	SINGAPORE	AUTOCHTHONOUS TRANSMISSION	https://doi.org/10.1093/mmy/myae012
HUNGARY	2025	INDIA	IMPORTED INFECTIONS	https://doi.org/10.3390/jof11040248
BRAZIL	2023	AUSTRIA, SLOVAKIA, HUNGARY, POLAND, SCOTLAND, TURKEY	IMPORTED INFECTIONS	https://doi.org/10.1016/j.abd.2025.01.001
SPAIN	2023	BANGLADESH	IMPORTED INFECTIONS	DOI: 10.1111/jdv.19404
UNITED STATES	2024	TURKEY	IMPORTED INFECTIONS	DOI: 10.1056/NEJMicm2409010
CZECH REPUBLIC	2024	INDIA	IMPORTED AND AUTOCHTHONOUS	https://doi.org/10.1111/myc.13708
		VIETNAM
		CZECH REPUBLIC
VIETNAM	2024	INDIA	IMPORTED AND AUTOCHTHONOUS	https://doi.org/10.1093/mmy/myae088
		VIETNAM
SWEDEN	2025	LEBANON	IMPORTED AND AUTOCHTHONOUS	DOI: https://doi.org/10.2340/actadv.v105.42089
		SPAIN (Canary Islands)
		SWEDEN
UNITED STATES	2022	TRIP TO ASIA	IMPORTED INFECTIONS	doi: 10.3201/eid3004.240115
GERMANY	2019	TRIP TO INDIA	IMPORTED INFECTIONS	https://doi.org/10.1007/s00105-021-04857-7
SOUTH AFRICA	2023	TRIP TO INDIA	IMPORTED INFECTIONS	https://www.phbsa.ac.za/wp-content/uploads/2023/12/PHBSA-Ringworm-Article-2023.pdf
MALAYSIA	2025	TRIP TO ENDEMIC AREA	IMPORTED AND AUTOCHTHONOUS	https://doi.org/10.3390/jof11070523
		LOCAL
		TRIP TO SINGAPORE
IRAQ	2021	IRAQ	AUTOCHTHONOUS TRANSMISSION	DOI: 10.4274/jtad.galenos.2021.83007
IRAQ	2024	IRAQ	AUTOCHTHONOUS TRANSMISSION	doi: 10.1038/s41598-024-63425-w
ITALY	2025	BANGLADESH	IMPORTED INFECTIONS	https://doi.org/10.1111/myc.70105
ITALY	2025	BANGLADESH	IMPORTED INFECTIONS	https://doi.org/10.3390/microbiolres16070148
		INDIA
		SRI LANKA
SINGAPORE	2025	MIGRATION	IMPORTED AND AUTOCHTHONOUS	https://doi.org/10.1093/mmy/myaf062
		TRIP
		SINGAPORE
THAILAND	2025	THAILAND	AUTOCHTHONOUS TRANSMISSION	https://doi.org/10.1016/j.mmcr.2025.100713
JAPAN	2024	JAPAN	AUTOCHTHONOUS TRANSMISSION	https://doi.org/10.1111/1346-8138.17501
NEW ZEALAND	2025	NO DATA	NO DATA	DOI: 10.26635/6965.6815
ITALY	2025	BANGLADESH	IMPORTED INFECTIONS	https://doi.org/10.3390/jcm14041280
		SRI LANKA
		INDIA
CANADA	2025	NO DATA	NO DATA	https://doi.org/10.1128/jcm.01535-24
IRAN	2024	NO DATA	NO DATA	DOI: 10.1111/myc.70013
DENMARK	2024	NO DATA	NO DATA	https://doi.org/10.1111/myc.70011
CHINA	2025	NO DATA	NO DATA	DOI: 10.1111/jdv.20752
BANGLADESH	2024	NO DATA	NO DATA	https://doi.org/10.3390/jof10110768
IRAN	2024	NO DATA	NO DATA	DOI: 10.1111/ijd.17145
SRI LANKA	2024	SRI LANKA	AUTOCHTHONOUS TRANSMISSION	DOI: 10.4269/ajtmh.24-0027
IRAN	2024	NO DATA	NO DATA	https://doi.org/10.1016/j.mycmed.2024.101495
IRAN	2024	NO DATA	NO DATA	DOI: 10.1007/s11046-024-00855-0
UNITED STATES	2024	BANGLADESH	IMPORTED INFECTIONS	doi:10.1001/jamadermatol.2024.1126
		UNKNOWN
		UNITED STATES
IRAN	2024	NO DATA	NO DATA	DOI: 10.1111/ddg.15440
UNITED STATES	2024	TRIP	IMPORTED INFECTIONS	doi:10.12788/cutis.1050
CAMBODIA	2024	NO DATA	NO DATA	DOI: 10.1111/myc.13718
CHINA	2024	CHINA	AUTOCHTHONOUS TRANSMISSION	https://doi.org/10.1093/bjd/ljae009
RUSSIA	2024	NO DATA	NO DATA	NO DATA
INDIA	2023	NO DATA	NO DATA	DOI: 10.1016/j.ijmmb.2023.100476
KUWAIT	2023	KUWAIT	AUTOCHTHONOUS TRANSMISSION	DOI: 10.1016/j.mycmed.2023.101432
UNITED STATES	2023	BANGLADESH	IMPORTED INFECTIONS	doi:10.1001/jamadermatol.2023.2645
IRAN	2023	NO DATA	NO DATA	DOI: 10.1007/s11046-022-00657-2
UNITED STATES	2023	NO DATA	NO DATA	https://doi.org/10.1128/jcm.00562-23
CHINA	2023	CHINA	AUTOCHTHONOUS TRANSMISSION	https://doi.org/10.1007/s11046-023-00761-x
INDIA	2023	INDIA	CANINE	DOI: 10.1016/j.mycmed.2022.101352
TURKEY	2023	TURKEY	AUTOCHTHONOUS TRANSMISSION	DOI: 10.1007/s11046-023-00708-2
JAPAN	2023	NO DATA	NO DATA	https://doi.org/10.3314/mmj.22-00021
VIETNAM	2022	VIETNAM	AUTOCHTHONOUS TRANSMISSION	https://doi.org/10.1016/j.mmcr.2022.05.004
DENMARK	2022	NO DATA	NO DATA	https://doi.org/10.3390/jof8020150
IRAN	2020	NO DATA	NO DATA	DOI: 10.1111/ijd.15226
